# Supplementary material for: Natural Ghee Enhances the Biochemical and Immunohistochemical Reproductive Performance of Female Rabbits
Source: Life (Basel). 2022 Dec 27;13(1):80. doi: 10.3390/life13010080 (PMC9861198; doi:10.3390/life13010080)
Supplement: Supplementary file 1 [file life-13-00080-s001.zip]

Archive with 1 entries (1 files):
- life-2013070-supplementary.pdf
